# Supplementary material for: Unprecedented Density and Persistence of Feral Honey Bees in Urban Environments of a Large SE-European City (Belgrade, Serbia)
Source: Insects. 2021 Dec 16;12(12):1127. doi: 10.3390/insects12121127 (PMC8706874; doi:10.3390/insects12121127)
Supplement: Supplementary file 1 [file insects-12-01127-s001.zip]

Archive with 1 entries (1 files):
- insects-1475359-supplementary.pdf
